# Supplementary material for: Characterisation of Aspergillus fumigatus Endocytic Trafficking within Airway Epithelial Cells Using High-Resolution Automated Quantitative Confocal Microscopy
Source: J Fungi (Basel). 2021 Jun 7;7(6):454. doi: 10.3390/jof7060454 (PMC8229978; doi:10.3390/jof7060454)
Supplement: Supplementary file 1 [file jof-07-00454-s001.zip]

Archive with 1 entries (1 files):
- jof-1243996-supplementary.pdf
